# Supplementary material for: Exploring the gender gap in young adult mental health during COVID-19: Evidence from the UK
Source: PLoS One. 2024 Dec 19;19(12):e0305680. doi: 10.1371/journal.pone.0305680 (PMC11658509; doi:10.1371/journal.pone.0305680)
Supplement: S1 Dataset — (DO) [file pone.0305680.s008.do]

********************************************************************************
** Purpose			: Merge Data-files from UKHLS-COVID-19 survey 
** Data				: UKHLS 8644 
** Authors			: Webster, Mhairi
** Data created		: 10/10/2022
** Last modified	: 12/05/2024
** Modified by		: Webster, Mhairi 
********************************************************************************


****      File for merging datasets for COVID-19 data for the paper entitled "Exploring the Gender Gap in Young Adult Mental Health during COVID-19: Evidence from the UK"

// Data is available from the UK Data Service- The research data are distributed by the UK Data Service. The mainstage UKHLS survey is available at: https://beta.ukdataservice.ac.uk/datacatalogue/studies/study?id=6614 and the COVID-19 dataset is available at: https://beta.ukdataservice.ac.uk/datacatalogue/studies/study?id=8644 


** Firstly Set File Directory 

// Set Inpath- Set file directory to where the UKHLS files are stored 


*****Wave 1- pre-COVID 2019 data

use pidp j_intdatm_dv j_intdaty_dv j_age_dv j_hiqual_dv j_ethn_dv j_mastat j_sex_dv j_health j_hhsize j_hhtype_dv j_country j_gor_dv j_urban_dv j_sclonely j_scsf4a j_scsf4b j_scsf6a j_scsf6b j_scsf6c j_scsf7 j_jbstat j_jbterm1 j_jbterm2 j_jbfxuse9 j_jbfxuse1 j_jbfxuse2 j_jbhrs j_sf12mcs_dv j_sclfsato j_sf1 j_scsf1 j_scghq1_dv j_scghq2_dv j_scghqa j_scghqb j_scghqc j_scghqd j_scghqe j_scghqf j_scghqg j_scghqj j_scghqi j_scghqj j_scghqk j_scghql j_save j_saved j_fimnnet_dv j_fimngrs_dv j_finnow j_finfut  j_benbase1 j_benbase2 j_benbase3 j_benbase4 j_benbase96 j_scend j_prfitba_w10 j_sclfsat2 using "$inpath\ukhls\j_indresp"


gen wave = 1
rename j_* * 
 rename (sex_dv) (sex)
 rename (age_dv) (age)
 save "$inpath\c_1_2019.dta", replace
 
 ********Wave 2 of pre-COVID 2019 data (k)
 
 use pidp k_intdatm_dv k_intdaty_dv k_age_dv k_hiqual_dv k_ethn_dv k_mastat k_sex_dv k_health k_hhsize k_hhtype_dv k_country k_gor_dv k_urban_dv k_sclonely k_scsf4a k_scsf4b k_scsf6a k_scsf6b k_scsf6c k_scsf7 k_jbstat k_jbterm1 k_jbterm2  k_jbhrs k_sf12mcs_dv k_sclfsato k_sf1 k_scsf1 k_scghq1_dv k_scghq2_dv k_scghqa k_scghqb k_scghqc k_scghqd k_scghqe k_scghqf k_scghqg k_scghqj k_scghqi k_scghqj k_scghqk k_scghql k_fimnnet_dv k_fimngrs_dv k_finnow k_finfut  k_benbase1 k_benbase2 k_benbase3 k_benbase4 k_benbase96 k_scend k_sclfsat2 using "$inpath\ukhls\k_indresp"

gen wave = 1
rename k_* * 
 rename (sex_dv) (sex)
 rename (age_dv) (age)

append using "$inpath\c_1_2019.dta"
drop if intdaty_dv >2019
drop if intdaty_dv <2019

save "$inpath\c_2_2019.dta", replace

*******Wave 1 COVID-19 dataset

use pidp ca_age ca_sex  ca_gor_dv ca_sclonely_cv ca_semp  ca_hours ca_blwork ca_furlough ca_keyworker ca_wah ca_blbenchange ca_ucredit ca_foodbank_cv ca_morhol ca_xpbills_cv ca_finnow ca_finfut_cv ca_scghqa ca_scghqb ca_scghqc ca_scghqd ca_scghqe ca_scghqf ca_scghqg ca_scghqh ca_scghqi ca_scghqj ca_scghqk ca_scghql ca_scghq1_dv ca_scghq2_dv ca_howlng_cv ca_timechcare using "$inpath\ca_indresp_w"

gen wave = 2 
rename ca_* * 
rename ( hours) (jbhrs)
rename (sclonely_cv) (sclonely)
rename ( finfut_cv) (finfut)
 
 
append using "$inpath\c_2_2019.dta"

. save "$inpath\c_1.dta", replace

*************Wave 2 COVID-19 dataset 
use pidp cb_age cb_sex cb_gor_dv cb_sclonely_cv cb_semp  cb_hours cb_blwork cb_furlough cb_wah cb_blbenchange cb_ucredit cb_ff_ucredit cb_foodbank_cv cb_morhol cb_xpbills_cv cb_finnow cb_finfut_cv cb_scghqa cb_scghqb cb_scghqc cb_scghqd cb_scghqe cb_scghqf cb_scghqg cb_scghqh cb_scghqi cb_scghqj cb_scghqk cb_scghql cb_scghq1_dv cb_scghq2_dv cb_howlng_cv cb_timechcare cb_hhincome_amount cb_finsec cb_blwork using "$inpath\cb_indresp_w" 

gen wave = 3 
rename cb_* *
rename ( hours) (jbhrs)
rename (sclonely_cv) (sclonely)
rename ( finfut_cv) (finfut)
 

append using "$inpath/c_1.dta"

. save "$inpath\c_2.dta", replace

*****Wave 3 COVID-19 dataset


use pidp cc_age cc_sex  cc_gor_dv cc_sclonely_cv cc_semp  cc_hours cc_blwork cc_furlough cc_wah  cc_scghqa cc_scghqb cc_scghqc cc_scghqd cc_scghqe cc_scghqf cc_scghqg cc_scghqh cc_scghqi cc_scghqj cc_scghqk cc_scghql cc_scghq1_dv cc_scghq2_dv cc_howlng_cv cc_timechcare cc_hhincome_amount using "$inpath\cc_indresp_w" 

gen wave = 4 
rename cc_* *
rename ( hours) (jbhrs)
 rename (sclonely_cv ) (sclonely)
 rename (sex_cv) ( sex)


append using "$inpath/c_2.dta"

 save "$inpath\c_3.dta", replace 


*******Wave 4 COVID-19 
use pidp cd_age cd_sex  cd_gor_dv cd_sclonely_cv cd_semp  cd_hours cd_blwork cd_furlough cd_wah cd_blbenchange cd_ff_ucredit cd_foodbank_cv cd_morhol cd_xpbills_cv cd_finnow cd_finfut_cv cd_scghqa cd_scghqb cd_scghqc cd_scghqd cd_scghqe cd_scghqf cd_scghqg cd_scghqh cd_scghqi cd_scghqj cd_scghqk cd_scghql cd_scghq1_dv cd_scghq2_dv cd_hhincome_amount cd_finsec using "$inpath\cd_indresp_w" 

gen wave = 5
rename cd_* *
rename ( hours) (jbhrs)
rename ( finfut_cv) (finfut)
 rename (sclonely_cv sex_cv) (sclonely sex)
append using "$inpath\c_3.dta"


. save "$inpath\c_4.dta", replace


*********Wave 5 COVID-19

use pidp ce_age ce_sex  ce_gor_dv ce_sclonely_cv ce_semp  ce_hours ce_blwork ce_wah ce_foodbank_cv  ce_scghqa ce_scghqb ce_scghqc ce_scghqd ce_scghqe ce_scghqf ce_scghqg ce_scghqh ce_scghqi ce_scghqj ce_scghqk ce_scghql ce_scghq1_dv ce_scghq2_dv ce_hhincome_amount ce_howlng ce_timechcare using "$inpath\ce_indresp_w" 

gen wave = 6 
rename ce_* *
rename ( hours) (jbhrs)
 rename (sclonely_cv sex_cv) (sclonely sex)
append using "$inpath/c_4.dta"


. save "$inpath\c_5.dta", replace 

*******Wave 6 COVID

use pidp cf_age cf_sex  cf_gor_dv cf_sclonely_cv cf_semp  cf_hours cf_wah cf_ff_furlough cf_ff_ucredit  cf_morhol cf_xpbills_cv cf_finnow cf_finfut_cv3 cf_scghqa cf_scghqb cf_scghqc cf_scghqd cf_scghqe cf_scghqf cf_scghqg cf_scghqh cf_scghqi cf_scghqj cf_scghqk cf_scghql cf_scghq1_dv cf_scghq2_dv  cf_hhincome_amount cf_finsec using "$inpath\cf_indresp_w" 

gen wave = 7
rename cf_* *
rename ( hours) (jbhrs)
 rename (sclonely_cv sex_cv) (sclonely sex)
rename ( finfut_cv3) (finfut)

append using "$inpath/c_5.dta"


. save "$inpath\c_6.dta", replace 


*********Wave 7 COVID-19


use pidp cg_age cg_sex  cg_gor_dv cg_sclonely_cv cg_semp  cg_hours cg_wah cg_scghqa cg_scghqb cg_scghqc cg_scghqd cg_scghqe cg_scghqf cg_scghqg cg_scghqh cg_scghqi cg_scghqj cg_scghqk cg_scghql cg_scghq1_dv cg_scghq2_dv cg_howlng_cv cg_timechcare cg_hhincome_amount using "$inpath\cg_indresp_w" 

gen wave = 8
rename cg_* *
rename ( hours) (jbhrs)
 rename (sclonely_cv sex_cv) (sclonely sex)
append using "$inpath/c_6.dta"


. save "$inpath\c_7.dta", replace


********Wave 8 COVID-19


use pidp ch_age ch_sex  ch_gor_dv ch_sclonely_cv ch_semp  ch_hours ch_wah ch_ff_ucredit ch_morhol ch_xpbills_cv ch_finnow ch_finfut_cv3 ch_scghqa ch_scghqb ch_scghqc ch_scghqd ch_scghqe ch_scghqf ch_scghqg ch_scghqh ch_scghqi ch_scghqj ch_scghqk ch_scghql ch_scghq1_dv ch_scghq2_dv  ch_hhincome_amount ch_finsec using "$inpath\ch_indresp_w" 

gen wave = 9
rename ch_* *
rename ( hours) (jbhrs)
 rename (sclonely_cv sex_cv) (sclonely sex)
rename ( finfut_cv3) (finfut)

append using "$inpath/c_7.dta"


. save "$inpath\c_8.dta", replace


********Wave 9 COVID-19 wave- final wave 


use pidp ci_age ci_sex  ci_gor_dv ci_sclonely_cv ci_semp  ci_hours ci_wah  ci_ucredit ci_ff_ucredit   ci_xpbills_cv ci_finnow  ci_scghqa ci_scghqb ci_scghqc ci_scghqd ci_scghqe ci_scghqf ci_scghqg ci_scghqh ci_scghqi ci_scghqj ci_scghqk ci_scghql ci_scghq1_dv ci_scghq2_dv ci_hhincome_amount ci_finsec ci_jbsec using "$inpath\ci_indresp_w" 

gen wave = 10
rename ci_* *
rename ( hours) (jbhrs)
 rename (sclonely_cv sex_cv) (sclonely sex)
 
append using "$inpath/c_8.dta"
 save "$inpath/final_dta", replace 
 
 
*** This will have created the dataset used as a primary starting point for analysis in our paper entitled "Exploring the Gender Gap in Young Adult Mental Health during COVID-19: Evidence from the UK"
